# Supplementary material for: Upper ocean oxygenation, evolution of RuBisCO and the Phanerozoic succession of phytoplankton
Source: Free Radic Biol Med. 2019 Aug 20;140:295–304. doi: 10.1016/j.freeradbiomed.2019.05.006 (PMC6856715; doi:10.1016/j.freeradbiomed.2019.05.006)
Supplement: Multimedia component 1 [file mmc1.xlsx]

## Sheet: Sheet1
Form	Lineage	Species	Specificity	Kc	Ko	Kcatc	Kcato		References
1D	rhodo	cyanidium caldarium	224	6.7		1.3			M. R. Badger, T. J. Andrews, S. M. Whitney, M. Ludwig, D. C. Yellowlees, W. Leggat, G. D. Price, Can. J. Bot. 1998, 76, 1052.
1D	rhodo	cyanidium partita	238	6.6		1.6			M. R. Badger, T. J. Andrews, S. M. Whitney, M. Ludwig, D. C. Yellowlees, W. Leggat, G. D. Price, Can. J. Bot. 1998, 76, 1052.
1D	rhodo	Griffithsia monilis	167	9	467	2.6	0.78		Savir Y, Noor E, Milo R, Tlusty T. (2010) Cross-species analysis traces adaptation of Rubisco toward optimality in a low-dimensional landscape. Proceedings of the National Academy of Sciences 107: 3475-3480
1D	rhodo	Galdiera sulfuraria	166	3	374	1.2	0.82		Savir Y, Noor E, Milo R, Tlusty T. (2010) Cross-species analysis traces adaptation of Rubisco toward optimality in a low-dimensional landscape. Proceedings of the National Academy of Sciences 107: 3475-3480
1D	chryso	cylindrotheca fisiformis	110	36	568	1.95	0.28		M. R. Badger, T. J. Andrews, S. M. Whitney, M. Ludwig, D. C. Yellowlees, W. Leggat, G. D. Price, Can. J. Bot. 1998, 76, 1052.
1D	chryso	cylindrotheca sp N1	106	31	1292	0.78	0.31		M. R. Badger, T. J. Andrews, S. M. Whitney, M. Ludwig, D. C. Yellowlees, W. Leggat, G. D. Price, Can. J. Bot. 1998, 76, 1052.
1D	chryso	phaeodactylum tricornutum	114	41	2074	5.7	2.5		M. R. Badger, T. J. Andrews, S. M. Whitney, M. Ludwig, D. C. Yellowlees, W. Leggat, G. D. Price, Can. J. Bot. 1998, 76, 1052.
1D	chryso	olisthodiscus luteus	101	59	692	0.93	0.096		M. R. Badger, T. J. Andrews, S. M. Whitney, M. Ludwig, D. C. Yellowlees, W. Leggat, G. D. Price, Can. J. Bot. 1998, 76, 1052.
1D	chryso	E. huxleyi	79						M. R. Badger, T. J. Andrews, S. M. Whitney, M. Ludwig, D. C. Yellowlees, W. Leggat, G. D. Price, Can. J. Bot. 1998, 76, 1052.
1D	chryso	E. huxleyi	77						M. R. Badger, T. J. Andrews, S. M. Whitney, M. Ludwig, D. C. Yellowlees, W. Leggat, G. D. Price, Can. J. Bot. 1998, 76, 1052.
1D	chryso	P. tricornutum 642	107.9	36.47	592.04	3.22	0.49		Young, J.N., Heureux. A., Sharwood, R., Rickaby, R.E.M., Whitney, S.M., The variation in diatom Rubisco kinetics reveals diversity in the efficiency of their carbon concentrating mechanisms. J. Exp. Bot. doi: 10.1093/jxb/erw1632016, 2016
1D	chryso	P. tricornutum 630	108.7	56.37	2267.5	3.38	1.25		M. R. Badger, T. J. Andrews, S. M. Whitney, M. Ludwig, D. C. Yellowlees, W. Leggat, G. D. Price, Can. J. Bot. 1998, 76, 1052.
1D	chryso	P. tricornutum CS-29	115.9	41.09	663.89	3.35	0.47		Young, J.N., Heureux. A., Sharwood, R., Rickaby, R.E.M., Whitney, S.M., The variation in diatom Rubisco kinetics reveals diversity in the efficiency of their carbon concentrating mechanisms. J. Exp. Bot. doi: 10.1093/jxb/erw1632016, 2016
1D	chryso	Thalassiosira weissflogii	78.5	64.73	2031.7	3.19	1.28		M. R. Badger, T. J. Andrews, S. M. Whitney, M. Ludwig, D. C. Yellowlees, W. Leggat, G. D. Price, Can. J. Bot. 1998, 76, 1052.
1D	chryso	Thalassiosira oceania	79.8	65.44	954.39	2.35	0.43		Young, J.N., Heureux. A., Sharwood, R., Rickaby, R.E.M., Whitney, S.M., The variation in diatom Rubisco kinetics reveals diversity in the efficiency of their carbon concentrating mechanisms. J. Exp. Bot. doi: 10.1093/jxb/erw1632016, 2016
1D	chryso	Chaetoceros calcitrans 1315	56.7	25.32	412.72	2.62	0.75		Young, J.N., Heureux. A., Sharwood, R., Rickaby, R.E.M., Whitney, S.M., The variation in diatom Rubisco kinetics reveals diversity in the efficiency of their carbon concentrating mechanisms. J. Exp. Bot. doi: 10.1093/jxb/erw1632016, 2016
1D	chryso	Chaetoceros mueller 1316	95.6	23.02	425.22	2.39	0.46		Young, J.N., Heureux. A., Sharwood, R., Rickaby, R.E.M., Whitney, S.M., The variation in diatom Rubisco kinetics reveals diversity in the efficiency of their carbon concentrating mechanisms. J. Exp. Bot. doi: 10.1093/jxb/erw1632016, 2016
1D	chryso	Chaetoceros calcitrans CS-178	75.4	30.85	490.12	3.45	0.73		Young, J.N., Heureux. A., Sharwood, R., Rickaby, R.E.M., Whitney, S.M., The variation in diatom Rubisco kinetics reveals diversity in the efficiency of their carbon concentrating mechanisms. J. Exp. Bot. doi: 10.1093/jxb/erw1632016, 2016
1D	chryso	Skeletonema costatum	30.3	68.22	883.16	3.18	1.36		Young, J.N., Heureux. A., Sharwood, R., Rickaby, R.E.M., Whitney, S.M., The variation in diatom Rubisco kinetics reveals diversity in the efficiency of their carbon concentrating mechanisms. J. Exp. Bot. doi: 10.1093/jxb/erw1632016, 2016
1D	chryso	Pleurochrysis cartera	102.3	17.68	366.15	3.29	0.67		Heureux, A., Young, J.N., Whitney, S.M. Eason-Hubbard, M.R., Lee, R.B.Y. Sharwood, R.E., Rickaby R.E.M., 2017. The role of Rubisco kinetics and pyrenoid morphology in shaping the CCM of haptophyte microalgae. J. Exp. Bot., 68, 3959–3969.
1D	chryso	Isochrysis galbana	89.1	24.12	799.83	2.24	0.83		Heureux, A., Young, J.N., Whitney, S.M. Eason-Hubbard, M.R., Lee, R.B.Y. Sharwood, R.E., Rickaby R.E.M., 2017. The role of Rubisco kinetics and pyrenoid morphology in shaping the CCM of haptophyte microalgae. J. Exp. Bot., 68, 3959–3969.
1D	chryso	Bellerochea		50.29	764.46	2.08			Young, J.N., Heureux. A., Sharwood, R., Rickaby, R.E.M., Whitney, S.M., The variation in diatom Rubisco kinetics reveals diversity in the efficiency of their carbon concentrating mechanisms. J. Exp. Bot. doi: 10.1093/jxb/erw1632016, 2016
1D	chryso	Fragilariopsis cylindrus	76.7	64.07	667.43	3.51	0.48		Young, J.N., Heureux. A., Sharwood, R., Rickaby, R.E.M., Whitney, S.M., The variation in diatom Rubisco kinetics reveals diversity in the efficiency of their carbon concentrating mechanisms. J. Exp. Bot. doi: 10.1093/jxb/erw1632016, 2016
1D	chryso	Skeletonema ardens	55.7			0.89			M. R. Badger, T. J. Andrews, S. M. Whitney, M. Ludwig, D. C. Yellowlees, W. Leggat, G. D. Price, Can. J. Bot. 1998, 76, 1052.
1D	chryso	Cylindrotheca fusiformis (CS-13)	79.2			3.67			Young, J.N., Heureux. A., Sharwood, R., Rickaby, R.E.M., Whitney, S.M., The variation in diatom Rubisco kinetics reveals diversity in the efficiency of their carbon concentrating mechanisms. J. Exp. Bot. doi: 10.1093/jxb/erw1632016, 2016
1D	chryso	Pavlova lutheri (CS-182)	125.5	14.48	1146.1	2.48	1.57		Heureux, A., Young, J.N., Whitney, S.M. Eason-Hubbard, M.R., Lee, R.B.Y. Sharwood, R.E., Rickaby R.E.M., 2017. The role of Rubisco kinetics and pyrenoid morphology in shaping the CCM of haptophyte microalgae. J. Exp. Bot., 68, 3959–3969.
1D	chryso	Navicula jeffreyae (CS-46)				2.28
Form		Species	Srel	Kc	Ko	kcatc	calcKcato
1B	Cyano	Synechocous	56	185	1300	11.4	1.2		Badger MRT, Andrews J, Whitney SM, Ludwig M, Yellowlees DC, Leggat W, Price GD. (1998) The diversity and coevolution of Rubisco, plastids, pyrenoids, and chloroplast-based CO2-concentrating mechanisms in algae. Canadian Journal of Botany 76: 1052-1071
1B	Cyano	Synechocous	39	186	850	4.9	0.57		S. Satagopan, S. S. Scott, T. G. Smith, F. R. Tabita, A Rubisco Mutant That Confers Growth under a Normally “Inhibitory” Oxygen Concentration Biochemistry. 2009, 48, 9076.
1B	Cyano	Synechocous	50	152	1231	9.78	1.58		P. M. Shih, A. Occhialini, J. C. Cameron, P. J. Andralojc, M. A. J. Parry, C. A. Kerfeld,Biochemical characterization of predicted Precambrian RuBisCO. Nat. Commun. 2016, 7,10382.
1A	Cyano	Prochloroccus	59.9	309	1400	6.58	0.78		P. M. Shih, A. Occhialini, J. C. Cameron, P. J. Andralojc, M. A. J. Parry, C. A. Kerfeld,Biochemical characterization of predicted Precambrian RuBisCO. Nat. Commun. 2016, 7,10382.
1B	Cyano	Thermosynechoccus	82.1	54	841	2.65	0.5		B. Gubernator, R. Bartoszewski, J. Króliczewski, G. Wildner, A. Szczepaniak, Ribulose-1,5-bisphosphate carboxylase/oxygenase from thermophilic cyanobacterium Thermosynechococcus elongatus. Photosynth. Res. 2008, 95, 101.
1B	Green	Chlamydomonas reinhardtii	61	34	417	2.7	0.54		S. Satagopan, R. J. Spreizter,Plant-like substitutions in the large-subunit carboxy terminus of Chlamydomonas Rubisco increase CO2/O2 Specificity. BMC Biology. 2008, 8, 85.
1B	Green	Chlamydomonas reinhardtii	79	29	480	5.2	1		M. R. Badger, T. J. Andrews, in Progress in Photosynthesis Research, Vol. 3 (Ed: J. Biggins), Martinus Nijhoff Publishers, Dordrecht, the Netherlands 1987, pp. 601-609.
1B	C3	Spinaceria oleracea	82.1	14	480	3.7	1.55		G. Tcherkez, The mechanism of Rubisco‐catalysed oxygenation. Plant Cell Environ. 2016, 39, 983.
1B	C3	Spinaceria oleracea	105	10	400	2.9	1.1		M. R. Badger, T. J. Andrews, in Progress in Photosynthesis Research, Vol. 3 (Ed: J. Biggins), Martinus Nijhoff Publishers, Dordrecht, the Netherlands 1987, pp. 601-609.
1B	C3	Nocitoiania tabacum	81	12.2	203	3.1	0.64		S. M. Whitney, H. J. Kane, R. L. Houtz, R. E. Sharwood, Rubisco oligomers composed of linked small and large subunits assemble in tobacco plastids and have higher affinities for CO2 and O2. Plant Physiol. 2009, 149, 1887.
1B	C3	Nocitoiania tabacum	82	10.7	295	3.4	1.14		T. J. Andrews, S. M. Whitney, Manipulating ribulose bisphosphate carboxylase/oxygenase in the chloroplasts of higher plants. Arch. Biochem. Biophys. 2003, 414, 159.
1B	C3	Nocitoiania tabacum	82	9.7	283	3.1	1.1		Young, J.N., Heureux. A., Sharwood, R., Rickaby, R.E.M., Whitney, S.M., The variation in diatom Rubisco kinetics reveals diversity in the efficiency of their carbon concentrating mechanisms. J. Exp. Bot. doi: 10.1093/jxb/erw1632016, 2016
1B	C3	Helianthus annuus	86.1	11.2	217	3.2	0.72		G. Tcherkez, The mechanism of Rubisco‐catalysed oxygenation. Plant Cell Environ. 2016, 39, 983.
1B	C3	Flaveria bidentis	75.5	20.2	639	4.16	1.74		D. S. Kubien, S. M. Whitney, P. V. Moore, L. K. Jesson,The biochemistry of Rubisco in Flaveria. J. Exp. Bot. 2008, 59, 1767.
1B	C4	Zea Mays	108	16.2	183	4.7	0.49		A. B. Cousins, O. Ghannoum, S. Von Caemmerer, M. R. Badger,Simultaneous determination of Rubisco carboxylase and oxygenase kinetic parameters in Triticum aestivum and Zea mays using membrane inlet mass spectrometry. Plant Cell Environ. 2010, 33, 444.
1B	C4	Zea Mays	78.6	34	810	4.4	1.33		G. Tcherkez, The mechanism of Rubisco‐catalysed oxygenation. Plant Cell Environ. 2016, 39, 983.
1B	C4	Zea Mays	101	32	610	4.3	0.8		M. R. Badger, T. J. Andrews, in Progress in Photosynthesis Research, Vol. 3 (Ed: J. Biggins), Martinus Nijhoff Publishers, Dordrecht, the Netherlands 1987, pp. 601-609.
1B	C4	Zea Mays	88	19	397	5.5	1.4		Young, J.N., Heureux. A., Sharwood, R., Rickaby, R.E.M., Whitney, S.M., The variation in diatom Rubisco kinetics reveals diversity in the efficiency of their carbon concentrating mechanisms. J. Exp. Bot. doi: 10.1093/jxb/erw1632016, 2016
1B	C3	Triticum aestivum	114	9.7	244	3.8	0.83		A. B. Cousins, O. Ghannoum, S. Von Caemmerer, M. R. Badger,Simultaneous determination of Rubisco carboxylase and oxygenase kinetic parameters in Triticum aestivum and Zea mays using membrane inlet mass spectrometry. Plant Cell Environ. 2010, 33, 444.
1B	C3	Triticum aestivum	89.9	14	730	2.5	1.45		G. Tcherkez, The mechanism of Rubisco‐catalysed oxygenation. Plant Cell Environ. 2016, 39, 983.
1B	C3	Triticum aestivum	100	10.9	341	2.92	0.91		A. E. Carmo-Silva, A. J. Keys, P. J. Andralojc, S. J. Powers, M. C. Arrabaca, M. A. J. Parry,Rubisco activities, properties, and regulation in three different C4 grasses under drought. J. Exp. Bot. 2010, 61, 2355.
1B	Green algae	Scenedesmus obliquus	63	38	660				M. R. Badger, T. J. Andrews, S. M. Whitney, M. Ludwig, D. C. Yellowlees, W. Leggat, G. D. Price, Can. J. Bot. 1998, 76, 1052.
1B	Green algae	Chlamydomonas reinhardtii	61	29	480	5.8	1.57		M. R. Badger, T. J. Andrews, S. M. Whitney, M. Ludwig, D. C. Yellowlees, W. Leggat, G. D. Price, Can. J. Bot. 1998, 76, 1052.
1B	Green algae	Euglena gracilis	54	25	410				M. R. Badger, T. J. Andrews, S. M. Whitney, M. Ludwig, D. C. Yellowlees, W. Leggat, G. D. Price, Can. J. Bot. 1998, 76, 1052.
	Green algae	Coccomyxa	83	12					M. R. Badger, T. J. Andrews, S. M. Whitney, M. Ludwig, D. C. Yellowlees, W. Leggat, G. D. Price, Can. J. Bot. 1998, 76, 1052.
1B	Bryophytes	Atrichum undulatum		19	806	3			Galmes, J, Kapralov, M., Andoroljc, P.J., Conesa, M.A., Keys, A.J., Parry, M.A.J., Flexas, J., 2014. Expanding knowledge of the Rubisco kinetics variability in plant species: environmental and evolutionary trends, Plant, Cell, and Environment, doi: 10.1111/pce.12335
1B	Bryophytes	Marchantia polymorpha		13	565	2.6			Galmes, J, Kapralov, M., Andoroljc, P.J., Conesa, M.A., Keys, A.J., Parry, M.A.J., Flexas, J., 2014. Expanding knowledge of the Rubisco kinetics variability in plant species: environmental and evolutionary trends, Plant, Cell, and Environment, doi: 10.1111/pce.12335
1B	Ferns	Pteridium aquilinum		14	391	4			Galmes, J, Kapralov, M., Andoroljc, P.J., Conesa, M.A., Keys, A.J., Parry, M.A.J., Flexas, J., 2014. Expanding knowledge of the Rubisco kinetics variability in plant species: environmental and evolutionary trends, Plant, Cell, and Environment, doi: 10.1111/pce.12335
1B	Ferns	Platycerium superbum		12	459	2.3			Galmes, J, Kapralov, M., Andoroljc, P.J., Conesa, M.A., Keys, A.J., Parry, M.A.J., Flexas, J., 2014. Expanding knowledge of the Rubisco kinetics variability in plant species: environmental and evolutionary trends, Plant, Cell, and Environment, doi: 10.1111/pce.12335
1B	Gymnosperms	Cycas panzhihuaensis		9	525	3.1			Galmes, J, Kapralov, M., Andoroljc, P.J., Conesa, M.A., Keys, A.J., Parry, M.A.J., Flexas, J., 2014. Expanding knowledge of the Rubisco kinetics variability in plant species: environmental and evolutionary trends, Plant, Cell, and Environment, doi: 10.1111/pce.12335
1B	Gymnosperms	Metasequoia glyptostroboides		16	561	2.7			Galmes, J, Kapralov, M., Andoroljc, P.J., Conesa, M.A., Keys, A.J., Parry, M.A.J., Flexas, J., 2014. Expanding knowledge of the Rubisco kinetics variability in plant species: environmental and evolutionary trends, Plant, Cell, and Environment, doi: 10.1111/pce.12335
1B
1B	Basal Angiosperm	Nymphaea alba		11	438	2.4			Galmes, J, Kapralov, M., Andoroljc, P.J., Conesa, M.A., Keys, A.J., Parry, M.A.J., Flexas, J., 2014. Expanding knowledge of the Rubisco kinetics variability in plant species: environmental and evolutionary trends, Plant, Cell, and Environment, doi: 10.1111/pce.12335
1B	Aquatic macrophyte using HCO3_	Ceratophyllum demersum		14	317	3.5			Galmes, J, Kapralov, M., Andoroljc, P.J., Conesa, M.A., Keys, A.J., Parry, M.A.J., Flexas, J., 2014. Expanding knowledge of the Rubisco kinetics variability in plant species: environmental and evolutionary trends, Plant, Cell, and Environment, doi: 10.1111/pce.12335
1B	CAM plants	Agave victoriae_reginae		10	400	3.4			Galmes, J, Kapralov, M., Andoroljc, P.J., Conesa, M.A., Keys, A.J., Parry, M.A.J., Flexas, J., 2014. Expanding knowledge of the Rubisco kinetics variability in plant species: environmental and evolutionary trends, Plant, Cell, and Environment, doi: 10.1111/pce.12335
1B	CAM plants	Carpobrotus edulis		10	313	3.6			Galmes, J, Kapralov, M., Andoroljc, P.J., Conesa, M.A., Keys, A.J., Parry, M.A.J., Flexas, J., 2014. Expanding knowledge of the Rubisco kinetics variability in plant species: environmental and evolutionary trends, Plant, Cell, and Environment, doi: 10.1111/pce.12335
1B	CAM plants	Echeveria elegans		11	236	4.5			Galmes, J, Kapralov, M., Andoroljc, P.J., Conesa, M.A., Keys, A.J., Parry, M.A.J., Flexas, J., 2014. Expanding knowledge of the Rubisco kinetics variability in plant species: environmental and evolutionary trends, Plant, Cell, and Environment, doi: 10.1111/pce.12335
1B	Carnivorous plants	Drosera capensis		10	327	4.7			Galmes, J, Kapralov, M., Andoroljc, P.J., Conesa, M.A., Keys, A.J., Parry, M.A.J., Flexas, J., 2014. Expanding knowledge of the Rubisco kinetics variability in plant species: environmental and evolutionary trends, Plant, Cell, and Environment, doi: 10.1111/pce.12335
1B	Carnivorous plants	Drosera venusta		12	348	3.3			Galmes, J, Kapralov, M., Andoroljc, P.J., Conesa, M.A., Keys, A.J., Parry, M.A.J., Flexas, J., 2014. Expanding knowledge of the Rubisco kinetics variability in plant species: environmental and evolutionary trends, Plant, Cell, and Environment, doi: 10.1111/pce.12335
1B	Carnivorous plants	Sarracenia flava		13	426	4.4			Galmes, J, Kapralov, M., Andoroljc, P.J., Conesa, M.A., Keys, A.J., Parry, M.A.J., Flexas, J., 2014. Expanding knowledge of the Rubisco kinetics variability in plant species: environmental and evolutionary trends, Plant, Cell, and Environment, doi: 10.1111/pce.12335
1B	C3	Arabidopsis thaliana		10	333	4.1			Galmes, J, Kapralov, M., Andoroljc, P.J., Conesa, M.A., Keys, A.J., Parry, M.A.J., Flexas, J., 2014. Expanding knowledge of the Rubisco kinetics variability in plant species: environmental and evolutionary trends, Plant, Cell, and Environment, doi: 10.1111/pce.12335
1B	C3	Chenopodium alba	79	11	415	2.9	1.37		Savir et al. (2010)
1B	C3	Crithmum maritimum		9	183	3.4			Galmes, J, Kapralov, M., Andoroljc, P.J., Conesa, M.A., Keys, A.J., Parry, M.A.J., Flexas, J., 2014. Expanding knowledge of the Rubisco kinetics variability in plant species: environmental and evolutionary trends, Plant, Cell, and Environment, doi: 10.1111/pce.12335
1B	C3	Dactylis glomerata cv. Porto		11	453	3.2			Galmes, J, Kapralov, M., Andoroljc, P.J., Conesa, M.A., Keys, A.J., Parry, M.A.J., Flexas, J., 2014. Expanding knowledge of the Rubisco kinetics variability in plant species: environmental and evolutionary trends, Plant, Cell, and Environment, doi: 10.1111/pce.12335
1B	C3	Eucalyptus moorei		10	285	3.2			Galmes, J, Kapralov, M., Andoroljc, P.J., Conesa, M.A., Keys, A.J., Parry, M.A.J., Flexas, J., 2014. Expanding knowledge of the Rubisco kinetics variability in plant species: environmental and evolutionary trends, Plant, Cell, and Environment, doi: 10.1111/pce.12335
1B	C3	Eucalyptus neglecta		8	230	2.5			Galmes, J, Kapralov, M., Andoroljc, P.J., Conesa, M.A., Keys, A.J., Parry, M.A.J., Flexas, J., 2014. Expanding knowledge of the Rubisco kinetics variability in plant species: environmental and evolutionary trends, Plant, Cell, and Environment, doi: 10.1111/pce.12335
1B	C3	Flaveria pringlei	81	12	666	3.1	2.12		Savir Y, Noor E, Milo R, Tlusty T. (2010) Cross-species analysis traces adaptation of Rubisco toward optimality in a low-dimensional landscape. Proceedings of the National Academy of Sciences 107: 3475-3480
1B	C3	Glycine max	82	9	430				Savir Y, Noor E, Milo R, Tlusty T. (2010) Cross-species analysis traces adaptation of Rubisco toward optimality in a low-dimensional landscape. Proceedings of the National Academy of Sciences 107: 3475-3480
1B	C3	Iris douglasiana		10	413	3.5			Galmes, J, Kapralov, M., Andoroljc, P.J., Conesa, M.A., Keys, A.J., Parry, M.A.J., Flexas, J., 2014. Expanding knowledge of the Rubisco kinetics variability in plant species: environmental and evolutionary trends, Plant, Cell, and Environment, doi: 10.1111/pce.12335
1B	C3	Limonium latebracteatum		9	344	2.7			Galmes, J, Kapralov, M., Andoroljc, P.J., Conesa, M.A., Keys, A.J., Parry, M.A.J., Flexas, J., 2014. Expanding knowledge of the Rubisco kinetics variability in plant species: environmental and evolutionary trends, Plant, Cell, and Environment, doi: 10.1111/pce.12335
1B	C3	Limonium stenophyllum		8	457	2.6			Galmes, J, Kapralov, M., Andoroljc, P.J., Conesa, M.A., Keys, A.J., Parry, M.A.J., Flexas, J., 2014. Expanding knowledge of the Rubisco kinetics variability in plant species: environmental and evolutionary trends, Plant, Cell, and Environment, doi: 10.1111/pce.12335
1B	C3	Limonium virgatum		9	381	2.4			Galmes, J, Kapralov, M., Andoroljc, P.J., Conesa, M.A., Keys, A.J., Parry, M.A.J., Flexas, J., 2014. Expanding knowledge of the Rubisco kinetics variability in plant species: environmental and evolutionary trends, Plant, Cell, and Environment, doi: 10.1111/pce.12335
1B	C3	lolium perenne	80	16	500				Galmes, J, Kapralov, M., Andoroljc, P.J., Conesa, M.A., Keys, A.J., Parry, M.A.J., Flexas, J., 2014. Expanding knowledge of the Rubisco kinetics variability in plant species: environmental and evolutionary trends, Plant, Cell, and Environment, doi: 10.1111/pce.12335
1B	C3	Nicotiana tabacum	82	11	295	3.4	1.14		Galmes, J, Kapralov, M., Andoroljc, P.J., Conesa, M.A., Keys, A.J., Parry, M.A.J., Flexas, J., 2014. Expanding knowledge of the Rubisco kinetics variability in plant species: environmental and evolutionary trends, Plant, Cell, and Environment, doi: 10.1111/pce.12335
1B	C3	Nicotiana tabacum (this)	83	10	283	3.1	1.09		Young, J.N., Heureux. A., Sharwood, R., Rickaby, R.E.M., Whitney, S.M., The variation in diatom Rubisco kinetics reveals diversity in the efficiency of their carbon concentrating mechanisms. J. Exp. Bot. doi: 10.1093/jxb/erw1632016, 2016
1B	C3	Pallenis maritima		6	321	2.7			Galmes, J, Kapralov, M., Andoroljc, P.J., Conesa, M.A., Keys, A.J., Parry, M.A.J., Flexas, J., 2014. Expanding knowledge of the Rubisco kinetics variability in plant species: environmental and evolutionary trends, Plant, Cell, and Environment, doi: 10.1111/pce.12335
1B	C3	Sideritis cretica subsp. spicata		8	328	2			Galmes, J, Kapralov, M., Andoroljc, P.J., Conesa, M.A., Keys, A.J., Parry, M.A.J., Flexas, J., 2014. Expanding knowledge of the Rubisco kinetics variability in plant species: environmental and evolutionary trends, Plant, Cell, and Environment, doi: 10.1111/pce.12335
1B	C3	Spnacia oleracea	80	14	480	3.7	1.59		Savir Y, Noor E, Milo R, Tlusty T. (2010) Cross-species analysis traces adaptation of Rubisco toward optimality in a low-dimensional landscape. Proceedings of the National Academy of Sciences 107: 3475-3480
1B	C3	Tetragonium expnasa	81	13	600		0		Savir Y, Noor E, Milo R, Tlusty T. (2010) Cross-species analysis traces adaptation of Rubisco toward optimality in a low-dimensional landscape. Proceedings of the National Academy of Sciences 107: 3475-3480
1B	C3	Teucrium heterophyllum		7	359	2.7			Galmes, J, Kapralov, M., Andoroljc, P.J., Conesa, M.A., Keys, A.J., Parry, M.A.J., Flexas, J., 2014. Expanding knowledge of the Rubisco kinetics variability in plant species: environmental and evolutionary trends, Plant, Cell, and Environment, doi: 10.1111/pce.12335
1B	C3	Trachycarpus fortunei		9	364	2.8			Galmes, J, Kapralov, M., Andoroljc, P.J., Conesa, M.A., Keys, A.J., Parry, M.A.J., Flexas, J., 2014. Expanding knowledge of the Rubisco kinetics variability in plant species: environmental and evolutionary trends, Plant, Cell, and Environment, doi: 10.1111/pce.12335
1B	C3	Triticum aestivum	90	14	730	2.5	1.45		Galmes, J, Kapralov, M., Andoroljc, P.J., Conesa, M.A., Keys, A.J., Parry, M.A.J., Flexas, J., 2014. Expanding knowledge of the Rubisco kinetics variability in plant species: environmental and evolutionary trends, Plant, Cell, and Environment, doi: 10.1111/pce.12335
1B	C3	Triticum aestivum cv. Alexandria		10	414	4			Galmes, J, Kapralov, M., Andoroljc, P.J., Conesa, M.A., Keys, A.J., Parry, M.A.J., Flexas, J., 2014. Expanding knowledge of the Rubisco kinetics variability in plant species: environmental and evolutionary trends, Plant, Cell, and Environment, doi: 10.1111/pce.12335
1B	C4	Amaranthus edulis	77	18	289	4.1	0.85		Whitney SM, Houtz RL, Alonso H. (2011) Advancing Our Understanding and Capacity to Engineer Nature’s CO2-Sequestering Enzyme, Rubisco. Plant Physiology 155: 27-35
1B	C4	Amaranthus hybridus	82	16	640	3.8	1.85		Whitney SM, Houtz RL, Alonso H. (2011) Advancing Our Understanding and Capacity to Engineer Nature’s CO2-Sequestering Enzyme, Rubisco. Plant Physiology 155: 27-35
1B	C4	Cynodon dactylon	89	21		3.7			Whitney SM, Houtz RL, Alonso H. (2011) Advancing Our Understanding and Capacity to Engineer Nature’s CO2-Sequestering Enzyme, Rubisco. Plant Physiology 155: 27-35
1B	C4	Flaveria australasica	77	22	309	3.8	0.69		Whitney SM, Houtz RL, Alonso H. (2011) Advancing Our Understanding and Capacity to Engineer Nature’s CO2-Sequestering Enzyme, Rubisco. Plant Physiology 155: 27-35
1B	C4	Flaveria bidentis	76	20.2		4.2			Whitney SM, Houtz RL, Alonso H. (2011) Advancing Our Understanding and Capacity to Engineer Nature’s CO2-Sequestering Enzyme, Rubisco. Plant Physiology 155: 27-35
1B	C4	Flaveria kochiana	77	22.7		3.7			Whitney SM, Houtz RL, Alonso H. (2011) Advancing Our Understanding and Capacity to Engineer Nature’s CO2-Sequestering Enzyme, Rubisco. Plant Physiology 155: 27-35
1B	C4	Flaveria trinervia	77	17.9		4.4			Whitney SM, Houtz RL, Alonso H. (2011) Advancing Our Understanding and Capacity to Engineer Nature’s CO2-Sequestering Enzyme, Rubisco. Plant Physiology 155: 27-35
1B	C4	Paspalum dilatatum	88	19.9		3.4			Whitney SM, Houtz RL, Alonso H. (2011) Advancing Our Understanding and Capacity to Engineer Nature’s CO2-Sequestering Enzyme, Rubisco. Plant Physiology 155: 27-35
1B	C4	Potuloca oleraca	78	14		5.9			Savir Y, Noor E, Milo R, Tlusty T. (2010) Cross-species analysis traces adaptation of Rubisco toward optimality in a low-dimensional landscape. Proceedings of the National Academy of Sciences 107: 3475-3480
1B	C4	Sorghum bicolor	70	30		5.4			Whitney SM, Houtz RL, Alonso H. (2011) Advancing Our Understanding and Capacity to Engineer Nature’s CO2-Sequestering Enzyme, Rubisco. Plant Physiology 155: 27-35
1B	C4	Sorghum bicoor	70	30		5.4			Savir Y, Noor E, Milo R, Tlusty T. (2010) Cross-species analysis traces adaptation of Rubisco toward optimality in a low-dimensional landscape. Proceedings of the National Academy of Sciences 107: 3475-3480
1B	C4	Zea mays	78	34	810	4.4	1.34		Savir Y, Noor E, Milo R, Tlusty T. (2010) Cross-species analysis traces adaptation of Rubisco toward optimality in a low-dimensional landscape. Proceedings of the National Academy of Sciences 107: 3475-3480
1B	C4	Zea mays (this study)	88	19	397	5.5	1.31		Young, J.N., Heureux. A., Sharwood, R., Rickaby, R.E.M., Whitney, S.M., The variation in diatom Rubisco kinetics reveals diversity in the efficiency of their carbon concentrating mechanisms. J. Exp. Bot. doi: 10.1093/jxb/erw1632016, 2016
1B	C4	Zea mays	75	21	810	4.1	2.09		Whitney SM, Houtz RL, Alonso H. (2011) Advancing Our Understanding and Capacity to Engineer Nature’s CO2-Sequestering Enzyme, Rubisco. Plant Physiology 155: 27-35
1B	C4	Zoysia japonica	84	18.5	0	4.1			Whitney SM, Houtz RL, Alonso H. (2011) Advancing Our Understanding and Capacity to Engineer Nature’s CO2-Sequestering Enzyme, Rubisco. Plant Physiology 155: 27-35
1B	Cyanos	Anabaena 7120	35	150					M. R. Badger, T. J. Andrews, S. M. Whitney, M. Ludwig, D. C. Yellowlees, W. Leggat, G. D. Price, Can. J. Bot. 1998, 76, 1052.
1B	Cyanos	Anabaena variabilis	0	293		2.61			M. R. Badger, T. J. Andrews, S. M. Whitney, M. Ludwig, D. C. Yellowlees, W. Leggat, G. D. Price, Can. J. Bot. 1998, 76, 1052.
1B	Cyanos	Synechococcus PCC7002	56	185	1300	11.4	1.2		M. R. Badger, T. J. Andrews, S. M. Whitney, M. Ludwig, D. C. Yellowlees, W. Leggat, G. D. Price, Can. J. Bot. 1998, 76, 1052.
1B	Cyanos	Synechococcus 6301	38.5	173		2.7			M. R. Badger, T. J. Andrews, S. M. Whitney, M. Ludwig, D. C. Yellowlees, W. Leggat, G. D. Price, Can. J. Bot. 1998, 76, 1052.
1C		Ralstonia eutropha	85	34	947	2.5	0.819		S. Satagopan, F. R. Tabita, RubisCO selection using the vigorously aerobic and metabolically versatile bacterium Ralstonia eutropha. FEBS J . 2016, 283, 2869.
IC	alpha	Bradyrhizobium japonicum	74.8	66		3.2			M. R. Badger, T. J. Andrews, in Progress in Photosynthesis Research, Vol. 3 (Ed: J. Biggins), Martinus Nijhoff Publishers, Dordrecht, the Netherlands 1987, pp. 601-609.
IC	alpha	Xanthobacter flavus	44.4	100		2			M. R. Badger, T. J. Andrews, in Progress in Photosynthesis Research, Vol. 3 (Ed: J. Biggins), Martinus Nijhoff Publishers, Dordrecht, the Netherlands 1987, pp. 601-609.
IC	beta	Cupriavidus necator	75						M. R. Badger, T. J. Andrews, in Progress in Photosynthesis Research, Vol. 3 (Ed: J. Biggins), Martinus Nijhoff Publishers, Dordrecht, the Netherlands 1987, pp. 601-609.
IC	alpha	Rhodobacter sphaeroides	62	34	840	2.8			M. R. Badger, T. J. Andrews, S. M. Whitney, M. Ludwig, D. C. Yellowlees, W. Leggat, G. D. Price, Can. J. Bot. 1998, 76, 1052.
1C	alpha	Rhodobacter sphaerodies	60	35					M. R. Badger, T. J. Andrews, S. M. Whitney, M. Ludwig, D. C. Yellowlees, W. Leggat, G. D. Price, Can. J. Bot. 1998, 76, 1052.
1C	alpha	alcaligenes eutrophus	75						M. R. Badger, T. J. Andrews, S. M. Whitney, M. Ludwig, D. C. Yellowlees, W. Leggat, G. D. Price, Can. J. Bot. 1998, 76, 1052.
1A		Prochloroccus	59.9	309	1400	6.58	0.78		P. M. Shih, A. Occhialini, J. C. Cameron, P. J. Andralojc, M. A. J. Parry, C. A. Kerfeld,Biochemical characterization of predicted Precambrian RuBisCO. Nat. Commun. 2016, 7,10382.
IAc	Cyano	Synechococcus sp. WH7803	37						M. R. Badger, T. J. Andrews, S. M. Whitney, M. Ludwig, D. C. Yellowlees, W. Leggat, G. D. Price, Can. J. Bot. 1998, 76, 1052.
IAc	gamma	Hydrogenovibrio marinus	33.1						M. R. Badger, T. J. Andrews, S. M. Whitney, M. Ludwig, D. C. Yellowlees, W. Leggat, G. D. Price, Can. J. Bot. 1998, 76, 1052.
IAc	gamma	Chromatium vinosum		72		6.5			M. R. Badger, T. J. Andrews, S. M. Whitney, M. Ludwig, D. C. Yellowlees, W. Leggat, G. D. Price, Can. J. Bot. 1998, 76, 1052.
IAq	alpha	Rhodobacter capsulatus	25.9	29		3.7			M. R. Badger, T. J. Andrews, S. M. Whitney, M. Ludwig, D. C. Yellowlees, W. Leggat, G. D. Price, Can. J. Bot. 1998, 76, 1052.
IAq	gamma	Hydrogenovibrio marinus	26.6						M. R. Badger, T. J. Andrews, S. M. Whitney, M. Ludwig, D. C. Yellowlees, W. Leggat, G. D. Price, Can. J. Bot. 1998, 76, 1052.
IAq	gamma	Chromatium vinosum	53	29	290	6.7	1.25		M. R. Badger, T. J. Andrews, S. M. Whitney, M. Ludwig, D. C. Yellowlees, W. Leggat, G. D. Price, Can. J. Bot. 1998, 76, 1052.
1Aq		Synechococcus sp. WH7803	37
IAq	beta	Thiobacillus denitrificans	46	138	1637	1.9			M. R. Badger, T. J. Andrews, S. M. Whitney, M. Ludwig, D. C. Yellowlees, W. Leggat, G. D. Price, Can. J. Bot. 1998, 76, 1052.
II		Methanococcoides burtonii	1.18	130	2.5	2	0.03		H. Alonso, M. J. Blayney, J. L. Beck, S. M. Whitney,Substrate-induced assembly of Methanococcoides burtonii D-ribulose-1,5-bisphosphate carboxylase/oxygenase dimers into decamers. J. Biol. Chem. 2009, 284, 33876.
II		Thermococcus kodakarensis	6	60	267	0.31	0.23		Y. Nishitani, S. Yoshida, M. Fujihashi, K. Kitagawa, T. Doi, H. Atomi, T. Imanaka, K. Miki,Structure-based Catalytic Optimization of a Type III Rubisco from a Hyperthermophile. J. Biol. Chem. 2010, 285, 39339.
II		Rhodospirillum rubrum	9	149	159	12	1.4		O. Mueller - Cajar, M. Morell, S. M. Whitney, Directed evolution of rubisco in Escherichia coli reveals a specificity-determining hydrogen bond in the form II enzyme. Biochemistry. 2007, 46, 14067.
II		Rhodospirillum rubrum	13	125	143	4.3	0.38		S. Satagopan, S. Chan, L. J. Perry, F. R. Tabita,Structure-function studies with the unique hexameric form II ribulose-1,5-bisphosphate carboxylase/oxygenase (Rubisco) from Rhodopseudomonas palustris. J. Biol. Chem. 2014, 289, 21433.
II	gamma	Hydrogenovibrio marinus	14.8						M. R. Badger, T. J. Andrews, S. M. Whitney, M. Ludwig, D. C. Yellowlees, W. Leggat, G. D. Price, Can. J. Bot. 1998, 76, 1052.
II	beta	Thiobacillus denitrificans	14	256	619	3.5			M. R. Badger, T. J. Andrews, S. M. Whitney, M. Ludwig, D. C. Yellowlees, W. Leggat, G. D. Price, Can. J. Bot. 1998, 76, 1052.
II	alpha	Rhodobacter sphaeroides	9	80	220				M. R. Badger, T. J. Andrews, in Progress in Photosynthesis Research, Vol. 3 (Ed: J. Biggins), Martinus Nijhoff Publishers, Dordrecht, the Netherlands 1987, pp. 601-609.
II	alpha	Rhodospirillum rubrum	15	89	406	5.7	1.73		M. R. Badger, T. J. Andrews, S. M. Whitney, M. Ludwig, D. C. Yellowlees, W. Leggat, G. D. Price, Can. J. Bot. 1998, 76, 1052.
II	dino	Amphidinium carterae	37						M. R. Badger, T. J. Andrews, S. M. Whitney, M. Ludwig, D. C. Yellowlees, W. Leggat, G. D. Price, Can. J. Bot. 1998, 76, 1052.
Badger MRT, Andrews J, Whitney SM, Ludwig M, Yellowlees DC, Leggat W, Price GD. (1998) The diversity and coevolution of Rubisco, plastids, pyrenoids, and chloroplast-based CO2-concentrating mechanisms in algae. Canadian Journal of Botany 76: 1052-1071
Galmes J, Kapralov MV, Andralojc PJ, Conesa MÀ, Keys AJ, Parry MAJ, Flexas J. (2014) Expanding knowledge of the Rubisco kinetics variability in plant species: environmental and evolutionary trends. Plant, Cell & Environment 37: 1989-2001
Savir Y, Noor E, Milo R, Tlusty T. (2010) Cross-species analysis traces adaptation of Rubisco toward optimality in a low-dimensional landscape. Proceedings of the National Academy of Sciences 107: 3475-3480
Whitney SM, Houtz RL, Alonso H. (2011) Advancing Our Understanding and Capacity to Engineer Nature’s CO2-Sequestering Enzyme, Rubisco. Plant Physiology 155: 27-35
